# Supplementary material for: Genetics and genomics of alcohol sensitivity
Source: Mol Genet Genomics. 2014 Jan 7;289(3):253–69. doi: 10.1007/s00438-013-0808-y (PMC4037586; doi:10.1007/s00438-013-0808-y)
Supplement: Supplementary file 1 — Supplementary material 1 (XLSX 76 kb) [file 438_2013_808_MOESM1_ESM.xlsx]

## Sheet: Sheet1
Supplementary Table 1. Candidate genes associated with alcohol-related phenotypes from genome-wide association (GWAS) and transcriptional profiling studies from humans and model organisms.
Human Studies					Model Organisms			Species overlap
Gene Symbol	Genes from GWAS	Genes from Microarrays	HuGE	Humans	Mice	Rats	Flies
ARIH1		+		+	+	+	+	4
COPB2		+		+	+	+	+	4
DLG2	+			+	+	+	+	4
IGF2R	+			+	+	+	+	4
IMPA2	+			+	+	+	+	4
MAX	+			+	+	+	+	4
SHC3	+			+	+	+	+	4
ABCB1	+		+	+		+	+	3
ACOX1		+		+	+		+	3
ACTL6A		+		+	+		+	3
ADD1		+		+	+	+		3
AGPAT4	+			+	+		+	3
ALB			+	+	+	+		3
ALDH1A1			+	+	+	+		3
ALDH2			+	+	+		+	3
AP1S1		+		+	+		+	3
AP3M2		+		+	+	+		3
APBA2	+			+	+		+	3
APOD		+		+	+		+	3
APP	+	+		+	+	+		3
ATOX1	+			+	+		+	3
ATP2B1	+			+	+	+		3
ATP5L		+		+	+		+	3
ATP6V1A		+		+	+		+	3
ATR	+			+	+		+	3
ATRX		+		+	+	+		3
ATXN1	+	+		+		+	+	3
AUTS2	+			+	+		+	3
BCHE	+			+	+		+	3
CA6	+			+		+	+	3
CACNA1D		+		+	+		+	3
CACNA2D3	+			+	+	+		3
CAMK2D	+			+	+	+		3
CAMK4	+			+	+	+		3
CAPNS1		+		+	+		+	3
CAST	+	+		+	+	+		3
CAT	+		+	+	+	+		3
CDC34		+		+	+		+	3
CDH11	+			+	+	+		3
CFLAR	+			+	+	+		3
CLCN3		+		+	+	+		3
CLK1		+		+	+		+	3
CLSTN2	+	+		+	+	+		3
COL4A1	+	+		+	+		+	3
CREG1	+			+	+		+	3
CRYAB		+		+	+	+		3
CTNNB1	+			+	+	+		3
DAGLA		+		+	+		+	3
DDC	+			+	+		+	3
DDR1		+		+	+		+	3
DDX5	+	+		+	+		+	3
DHRS3	+			+	+		+	3
DLGAP2	+			+	+	+		3
DTD1	+			+	+		+	3
DUT		+		+	+	+		3
EFHD2	+			+	+		+	3
EIF4H	+			+	+		+	3
ELAVL4	+			+	+		+	3
EPHX1		+		+	+		+	3
EVI5	+			+	+		+	3
FAF1	+	+		+	+		+	3
FARP1	+			+	+		+	3
FARS2	+			+	+		+	3
FBXL20	+			+	+		+	3
FCGRT		+		+	+	+		3
FERMT2		+		+	+	+		3
FEZ1		+		+	+		+	3
FLNB	+			+	+	+		3
FZD9		+		+	+		+	3
GABBR1		+		+	+	+		3
GABRB1			+	+	+	+		3
GAD1			+	+		+	+	3
GAD2			+	+		+	+	3
GAPDH		+		+	+		+	3
GATA4	+			+	+		+	3
GCNT2	+			+	+	+		3
GFAP		+		+	+	+		3
GFM1		+		+	+	+		3
GPHN	+			+	+		+	3
GRK4	+			+	+		+	3
GSTM1			+	+	+	+		3
GTF2A2		+		+	+		+	3
HCN1	+			+	+	+		3
HSPA2		+		+	+	+		3
HSPE1		+		+	+		+	3
ID4	+			+	+	+		3
IFITM2		+		+	+	+		3
IFT80		+		+	+		+	3
IKBKB		+		+	+		+	3
ITPR2	+			+	+		+	3
KCNAB1	+	+		+	+	+		3
KCNQ3	+			+		+	+	3
KHDRBS1		+		+	+		+	3
KIF13B	+	+		+	+		+	3
KLK6		+		+	+	+		3
LIMS1		+		+	+		+	3
LPXN		+		+	+	+		3
LRIG1		+		+	+		+	3
LRRC20	+			+	+		+	3
MAL		+		+	+	+		3
MAN2A1		+		+	+		+	3
MCTP2	+			+	+		+	3
NFIB	+	+		+	+	+		3
NFKB1			+	+	+	+		3
NMT1		+		+	+	+		3
NPAS2		+		+	+		+	3
NPC1		+		+	+		+	3
NR4A1		+		+	+		+	3
NRD1	+			+	+	+		3
NTRK2	+	+		+	+	+		3
PAK1		+		+	+	+		3
PCSK5	+			+	+		+	3
PDCD6	+			+	+		+	3
PDIA3		+		+	+	+		3
PLLP		+		+	+	+		3
PLP1		+		+	+	+		3
PLS1	+			+	+		+	3
PMPCB	+			+	+	+		3
PPAP2C		+		+	+		+	3
PRKACB		+		+	+	+		3
PRKCA	+			+	+	+		3
PRKCZ		+		+	+		+	3
PSMB2		+		+	+		+	3
PTPN2	+			+	+	+		3
PTPRJ	+			+	+		+	3
PVALB		+		+	+	+		3
QDPR			+	+	+	+		3
RABGGTB	+			+	+		+	3
RALB	+			+	+		+	3
RAMP3		+		+	+	+		3
RHEB		+		+	+		+	3
RPS29		+		+	+	+		3
SESTD1	+			+	+		+	3
SLC1A1	+	+		+	+	+		3
SLC6A6	+			+		+	+	3
SLC9A9	+	+		+	+		+	3
SLIT1	+			+	+	+		3
SYN2		+		+	+	+		3
SYT11		+		+	+		+	3
TACR3			+	+	+	+		3
TIMP3		+		+	+	+		3
TMED4		+		+	+		+	3
TWIST1	+			+	+		+	3
VPS54	+			+	+	+		3
WNK1	+	+		+	+	+		3
ZFAND3	+			+	+	+		3
AADAC		+		+	+			2
AAK1		+		+	+			2
ABCA8		+		+	+			2
ABCC4	+			+		+		2
ABCG1	+			+	+			2
ABI1		+		+	+			2
ACAA2		+		+	+			2
ACADSB		+		+			+	2
ACN9	+		+	+			+	2
ACO1		+		+			+	2
ACOT7		+		+	+			2
ACP6	+			+	+			2
ACSL3		+		+			+	2
ADAM11			+	+	+			2
ADCK1	+			+	+			2
ADCYAP1R1	+			+	+			2
ADH1B	+		+	+			+	2
ADH1C	+		+	+			+	2
ADH5			+	+	+			2
ADH6		+		+			+	2
ADH7			+	+	+			2
ADORA2A			+	+	+			2
ADRA1D	+			+	+			2
ADRA2A			+	+	+			2
ADRA2C			+	+	+			2
ADRB3			+	+	+			2
AES	+			+	+			2
AGT		+		+		+		2
AGTR1	+		+	+		+		2
AGXT2	+			+			+	2
AKAP11		+		+		+		2
AKAP13	+			+	+			2
AKR1C3	+	+		+			+	2
ALDH1B1			+	+	+			2
ALDH1L1	+			+	+			2
ALOX12B	+			+	+			2
ALS2	+			+	+			2
AMMECR1	+			+	+			2
AMPH	+	+		+	+			2
ANKFY1	+			+	+			2
ANKIB1	+			+	+			2
ANKRD17	+			+	+			2
ANP32E		+		+	+			2
ANXA11	+			+	+			2
AP2M1	+			+	+			2
AP4M1	+			+	+			2
APC		+		+	+			2
APOA1		+		+	+			2
APOE			+	+	+			2
APRT	+			+			+	2
AQR		+		+	+			2
AR			+	+	+			2
ARF3		+		+	+			2
ARHGAP10	+			+			+	2
ARHGEF18	+			+	+			2
ARID1B		+		+		+		2
ARL6	+			+	+			2
ARL6IP5	+			+	+			2
ARNT2	+			+	+			2
ARR3	+			+	+			2
ARRB2	+			+	+			2
ATN1		+		+	+			2
ATP11A		+		+			+	2
ATP13A3	+			+	+			2
ATP5G2		+		+	+			2
ATP5O		+		+	+			2
ATP6V1E1		+		+	+			2
ATP6V1F		+		+	+			2
ATXN2	+			+	+			2
B3GNT2	+			+	+			2
B4GALT1		+		+	+			2
BBX	+	+		+	+			2
BCAP29	+			+			+	2
BCS1L		+		+	+			2
BDNF			+	+	+			2
BIN1	+			+	+			2
BIRC6		+		+	+			2
BMP2	+			+			+	2
BMP7		+		+	+			2
BNIP3L	+			+	+			2
BPTF	+			+	+			2
BRD3		+		+	+			2
C11orf49	+			+	+			2
C14orf21	+			+			+	2
C1orf21	+			+	+			2
C1orf53	+			+	+			2
C1orf57	+			+			+	2
C4orf21	+			+	+			2
C8orf48		+		+	+			2
CA2		+		+	+			2
CACHD1	+			+	+			2
CACNA2D2	+			+	+			2
CACNG2	+			+	+			2
CACNG4		+		+	+			2
CALCR	+			+	+			2
CAP2		+		+	+			2
CAPN1		+		+	+			2
CAPRIN1		+		+		+		2
CAPZA1	+			+	+			2
CARS	+			+	+			2
CARTPT			+	+	+			2
CASK		+		+	+			2
CBR4		+		+			+	2
CCDC13	+			+			+	2
CCDC41	+			+	+			2
CCDC88A		+		+	+			2
CCK			+	+	+			2
CCKBR			+	+	+			2
CCL5			+	+	+			2
CCND1		+		+	+			2
CCNE1	+			+	+			2
CCNI		+		+	+			2
CCNL1		+		+	+			2
CCNT1	+			+	+			2
CCR2			+	+	+			2
CCR5			+	+	+			2
CD14			+	+	+			2
CD4			+	+	+			2
CD44		+		+	+			2
CD48	+			+	+			2
CD53	+			+			+	2
CD74		+		+	+			2
CDC25A	+			+	+			2
CDC42EP3		+		+	+			2
CDCA8	+			+	+			2
CDH13	4			+	+			2
CDH20	+			+	+			2
CDK2AP1		+		+	+			2
CDK7		+		+	+			2
CDKAL1	+			+			+	2
CDKN1B		+		+	+			2
CDT1	+			+	+			2
CDYL2	+			+	+			2
CEBPG		+		+	+			2
CEP152	+			+	+			2
CFTR			+	+		+		2
CHIA	+			+			+	2
CHN2	+	+		+	+			2
CHRNA3			+	+	+			2
CHRNB2			+	+	+			2
CITED2		+		+	+			2
CLCN4		+		+	+			2
CLIC4		+		+	+			2
CMPK1		+		+	+			2
CNP		+		+	+			2
CNR1			+	+	+			2
CNTNAP2	+	+		+	+			2
COBL	+			+	+			2
COL23A1	+			+	+			2
COL8A1	+			+	+			2
COPS7B	+			+			+	2
COPZ1		+		+			+	2
COX5B		+		+	+			2
COX6C		+		+	+			2
COX7C	+			+	+			2
CPE	+	+		+	+			2
CPNE2	+			+	+			2
CPS1	+			+	+			2
CPT1A	+			+	+			2
CPVL	+			+			+	2
CREBBP	+			+	+			2
CREM		+		+		+		2
CRIM1	+			+	+			2
CRYM		+		+	+			2
CSMD1	4			+	+			2
CSNK1A1		+		+	+			2
CSRP1		+		+	+			2
CTF1		+		+	+			2
CTH	+			+			+	2
CTNNA2	+			+	+			2
CTNNA3	+			+			+	2
CTNNBIP1		+		+	+			2
CYP19A1			+	+	+			2
CYP1A1			+	+	+			2
CYP27A1		+		+	+			2
CYP2E1			+	+	+			2
CYP2J2		+		+	+			2
CYP4F8	+			+	+			2
CYP4X1	+			+			+	2
DAAM2		+		+	+			2
DAB1	+			+	+			2
DACT3	+	+		+	+			2
DAXX		+		+			+	2
DAZAP2		+		+	+			2
DBH			+	+			+	2
DCC	+			+	+			2
DCLK1	+			+	+			2
DCTN2	+			+	+			2
DDHD1		+		+	+			2
DFNA5		+		+	+			2
DHX15		+		+	+			2
DHX29	+			+	+			2
DHX9		+		+	+			2
DICER1		+		+	+			2
DLST			+	+	+			2
DMXL1		+		+	+			2
DNAJB1		+		+	+			2
DNAJC4		+		+	+			2
DNTTIP2		+		+	+			2
DOK5		+		+	+			2
DOPEY2	+			+	+			2
DRD2			+	+	+			2
DRD3			+	+	+			2
DSCAM	+			+		+		2
DSCAML1	+			+	+			2
DTWD2	+			+	+			2
DUSP26		+		+	+			2
EBF1	+			+	+			2
EBF2	+			+	+			2
EBF3	+			+	+			2
EDIL3	+	+		+	+			2
EEF1B2		+		+	+			2
EEPD1	+			+	+			2
EFHA2	+			+			+	2
EGFR	+			+	+			2
EIF3E		+		+	+			2
ELOVL5	+	+		+	+			2
ELOVL7		+		+			+	2
EMB	+			+	+			2
EMP1		+		+	+			2
ENPP2		+		+	+			2
EPB41L2	+			+	+			2
EPB41L3		+		+	+			2
EPHX2		+		+	+			2
ERGIC1	+			+	+			2
ESR1	+	+		+	+			2
ETFA		+		+			+	2
EXO1	+			+	+			2
EXOC4	+			+	+			2
EXOC6B	+			+	+			2
FABP3	+			+	+			2
FABP5	+			+	+			2
FADS6	+			+	+			2
FAM107A		+		+	+			2
FAR1		+		+			+	2
FASLG	+			+	+			2
FASTKD1	+			+	+			2
FBXL3		+		+	+			2
FBXO3		+		+	+			2
FBXW12	+			+	+			2
FCGR2A		+		+	+			2
FER	+			+		+		2
FGF1		+		+	+			2
FHIT	+			+			+	2
FMN2	+			+	+			2
FN1		+		+		+		2
FNTA		+		+			+	2
FNTB	+			+			+	2
FOSB		+		+	+			2
FOXN3	+			+	+			2
FUBP3		+		+	+			2
FUCA1		+		+	+			2
FYN			+	+	+			2
GABBR2	+			+			+	2
GABPA		+		+	+			2
GABRA2	+		+	+	+			2
GABRA3			+	+	+			2
GABRA6			+	+	+			2
GABRB2		+		+		+		2
GABRB3			+	+		+		2
GABRG2			+	+	+			2
GABRP	+			+	+			2
GAL			+	+	+			2
GALNS	+			+	+			2
GALR3			+	+	+			2
GAMT		+		+		+		2
GARS		+		+	+			2
GART		+		+	+			2
GBE1		+		+			+	2
GCA		+		+			+	2
GDAP1L1	+			+	+			2
GFRA3		+		+	+			2
GINS4	+			+	+			2
GJA1		+		+	+			2
GJB1		+		+	+			2
GM2A	+	+		+		+		2
GMFG	+			+			+	2
GNB3			+	+	+			2
GNB5		+		+	+			2
GNG12		+		+	+			2
GOSR1		+		+	+			2
GP5	+			+	+			2
GPM6B		+		+		+		2
GPR12	+			+	+			2
GPR137C	+			+	+			2
GPR83		+		+	+			2
GPRC5B		+		+	+			2
GRAMD3	+			+		+		2
GRB10	+			+	+			2
GREB1	+			+	+			2
GRHPR		+		+			+	2
GRIA1	+	+		+	+			2
GRIA4	+			+	+			2
GRIN1			+	+	+			2
GRIN2B			+	+	+			2
GRIN2C	+		+	+	+			2
GRIN3B	+			+	+			2
GSTM3			+	+	+			2
GSTM5		+		+	+			2
GSTT1			+	+	+			2
H2AFV		+		+			+	2
H2AFY	+			+		+		2
H3F3A	+			+	+			2
HAX1		+		+	+			2
HBXIP		+		+			+	2
HDGF		+		+	+			2
HEXIM1		+		+	+			2
HFE			+	+	+			2
HIP1	+			+	+			2
HIVEP1	+			+	+			2
HIVEP2	+			+	+			2
HLA-A			+	+	+			2
HLA-B			+	+	+			2
HLA-DRB1		+		+	+			2
HMGCR		+		+		+		2
HNMT			+	+	+			2
HNRNPA2B1		+		+	+			2
HNRNPC		+		+	+			2
HPS4	+			+	+			2
HRH4	+			+	+			2
HRSP12	+			+	+			2
HS6ST2	+			+			+	2
HSD17B11		+		+	+			2
HSD17B3	+			+	+			2
HSP90AB1		+		+	+			2
HSPD1		+		+			+	2
HTR1D			+	+	+			2
HTR2A			+	+		+		2
HTR5A			+	+		+		2
HTR7			+	+	+			2
HTRA1		+		+	+			2
IFRD1		+		+			+	2
IFT88	+			+	+			2
IGF1R	+	+		+	+			2
IKZF1		+		+	+			2
IL10			+	+	+			2
IL10RA		+		+	+			2
IL12B	+			+	+			2
IL12RB2	+			+	+			2
IL1B			+	+	+			2
IL1R1		+		+	+			2
IL1RN			+	+	+			2
IL6R	+			+	+			2
IMMP2L	+			+	+			2
IMPACT	+			+		+		2
INPP5F		+		+	+			2
INSR	+	+		+	+			2
IPO11	+			+	+			2
IQGAP2	+			+	+			2
ITGA6		+		+	+			2
ITIH5	+			+	+			2
ITPKA		+		+	+			2
IYD	+			+	+			2
JPH2	+	+		+	+			2
KCMF1		+		+	+			2
KCND2	+			+	+			2
KCNH1	+			+	+			2
KCNIP1	+			+	+			2
KCNK13	+			+	+			2
KCNMA1	+			+	+			2
KDR		+		+		+		2
KIAA0040	+			+	+			2
KIAA0141		+		+	+			2
KIAA1217	+			+	+			2
KIF12	+			+	+			2
KIF5A	+			+	+			2
KIF5B	+			+	+			2
KIF5C	+			+	+			2
KLF9		+		+	+			2
KRT6A		+		+	+			2
KRT8			+	+	+			2
LAMC2	+			+	+			2
LAMP1		+		+	+			2
LAMP2		+		+	+			2
LARGE	+	+		+	+			2
LASP1	+			+	+			2
LCP1	+			+			+	2
LGALS2	+			+	+			2
LGALS3BP		+		+	+			2
LHX6	+			+	+			2
LIMCH1	+			+	+			2
LMO1	+			+	+			2
LPHN2	+			+	+			2
LPIN1		+		+	+			2
LPL			+	+	+			2
LPPR4		+		+	+			2
LRP1B	+			+			+	2
LRPPRC		+		+	+			2
LRRN1	+			+	+			2
LSP1	+			+	+			2
LTF		+		+			+	2
LYST		+		+	+			2
LYZ		+		+			+	2
LZTS2	+			+	+			2
MACROD2	+			+	+			2
MAD1L1	+			+	+			2
MAG	+			+		+		2
MAGI2	+			+	+			2
MAGT1		+		+		+		2
MALT1	+			+	+			2
MAN1A1	+			+			+	2
MAOA	+		+	+	+			2
MAOB			+	+	+			2
MAP1B		+		+		+		2
MAP3K1	+			+	+			2
MAP3K4	+			+	+			2
MAP3K7	+			+	+			2
MAP4K4		+		+	+			2
MAPKAPK5	+			+	+			2
MAPRE2	+			+	+			2
MAPT		+		+	+			2
MAT2A	+			+	+			2
MBD3		+		+	+			2
MBOAT2		+		+	+			2
MDFI	+			+	+			2
MDK		+		+	+			2
ME2		+		+			+	2
MED1	+			+	+			2
METTL5	+			+	+			2
MFAP3		+		+	+			2
MFSD11		+		+	+			2
MFSD8		+		+			+	2
MGAT2		+		+			+	2
MGEA5		+		+	+			2
MGLL			+	+	+			2
MLC1		+		+	+			2
MMD	+			+	+			2
MME			+	+	+			2
MNX1		+		+	+			2
MOBP		+		+	+			2
MPP2		+		+	+			2
MRPL48		+		+	+			2
MSI2	+			+	+			2
MST1		+		+	+			2
MTMR12	+			+	+			2
MUS81		+		+	+			2
MYH14	+			+	+			2
MYO10	+			+	+			2
MYO16	+			+	+			2
MYO1B		+		+	+			2
MYO9A		+		+	+			2
NAP1L4	+			+	+			2
NAPB	+			+	+			2
NAT1			+	+	+			2
NAT2			+	+	+			2
NBEAL1	+			+	+			2
NCAM1			+	+	+			2
NCAM2	+			+		+		2
NCDN		+		+	+			2
NCOA5	+			+	+			2
NDFIP1	+			+	+			2
NDST4	+			+	+			2
NDUFB3		+		+	+			2
NEDD1	+			+	+			2
NEFH		+		+		+		2
NELL2	+	+		+	+			2
NFATC1	+			+	+			2
NFIC		+		+	+			2
NFX1		+		+	+			2
NINJ1	+			+			+	2
NKAIN1	+			+	+			2
NOS1AP	+			+	+			2
NPHS2	+			+			+	2
NPY		+		+	+			2
NR4A2	+		+	+	+			2
NR4A3		+		+		+		2
NRGN		+		+	+			2
NRM	+			+	+			2
NRP1		+		+	+			2
NRP2	+			+	+			2
NRXN1	+			+	+			2
NRXN3			+	+		+		2
NSF		+		+			+	2
NTRK3	+			+	+			2
NUDT1	+			+	+			2
NUP133		+		+	+			2
OAF		+		+	+			2
OAS3	+			+	+			2
OLFM1		+		+	+			2
OPA1		+		+			+	2
OPA3	+			+	+			2
OPRK1			+	+		+		2
OPRM1			+	+	+			2
OSBPL10	+			+	+			2
OSBPL1A	+			+	+			2
OSBPL6	+			+	+			2
OXR1	+			+	+			2
OXT			+	+	+			2
P2RY4	+			+	+			2
P4HA1	+			+	+			2
PAFAH1B1		+		+		+		2
PAIP2B		+		+	+			2
PAQR8		+		+	+			2
PARN	+			+	+			2
PARP4		+		+	+			2
PBXIP1		+		+	+			2
PCOLCE2	+			+	+			2
PCP4	+	+		+	+			2
PCSK2	+			+	+			2
PCTP	+			+		+		2
PDCD10		+		+	+			2
PDE11A	+			+			+	2
PDE1C	+			+		+		2
PDGFRA		+		+	+			2
PDXK		+		+	+			2
PDZRN3	+	+		+	+			2
PECR	+			+	+			2
PFDN6		+		+	+			2
PFKFB2		+		+	+			2
PHF3	+	+		+	+			2
PHTF1		+		+	+			2
PIK3C2B	+	+		+			+	2
PIK3CA	+			+	+			2
PIK3R2		+		+	+			2
PILRB	+			+	+			2
PIP	+			+	+			2
PIP4K2A		+		+	+			2
PIP4K2B		+		+		+		2
PIPOX		+		+	+			2
PKMYT1		+		+	+			2
PKNOX2	+			+	+			2
PKP4	+	+		+	+			2
PLCL2	+			+	+			2
PLEKHA7	+			+	+			2
PLTP	+			+	+			2
PLXNA2		+		+	+			2
PMF1	+			+	+			2
PML		+		+	+			2
PMP22		+		+	+			2
PNOC			+	+		+		2
POLR2L	+			+			+	2
POSTN	+			+	+			2
POU2F3		+		+	+			2
POU4F2	+			+	+			2
PPM1B		+		+	+			2
PPP2CB		+		+	+			2
PPP2R2A	+			+	+			2
PPP2R4		+		+	+			2
PPP3CA	+			+	+			2
PPP3CB		+		+	+			2
PPP3CC		+		+	+			2
PRKAR1A		+		+			+	2
PRKAR2B	+			+			+	2
PRKG1	+			+			+	2
PRODH		+		+	+			2
PRRG1		+		+	+			2
PRSS1			+	+	+			2
PRSS3			+	+	+			2
PSD3	+			+	+			2
PSEN1			+	+	+			2
PSMA1		+		+	+			2
PSMB6		+		+	+			2
PSMB7		+		+	+			2
PSMD13		+		+	+			2
PSMD8		+		+	+			2
PSMD9		+		+	+			2
PTGDS		+		+	+			2
PTGS2	+			+	+			2
PTK2		+		+		+		2
PTP4A1	+			+	+			2
PTPRA	+			+	+			2
PTPRN2	+			+	+			2
PTPRO	+			+			+	2
PWWP2B		+		+	+			2
RAB11B		+		+	+			2
RAB27A	+			+		+		2
RAB38	+			+	+			2
RAB3B		+		+	+			2
RABGAP1L	+			+	+			2
RAD51		+		+	+			2
RAN		+		+	+			2
RANBP17	+			+	+			2
RAP2A		+		+	+			2
RAPGEF1	+			+	+			2
RARA			+	+	+			2
RARG			+	+	+			2
RASGRF2	+			+	+			2
RASSF2		+		+	+			2
RBCK1		+		+	+			2
RBM15B	+			+	+			2
RBM19	+			+	+			2
RBM4		+		+	+			2
RBM5	+			+	+			2
RCOR3	+			+	+			2
RDBP	+			+			+	2
RDX		+		+	+			2
RFC1		+		+	+			2
RGS12	+			+	+			2
RGS4		+		+	+			2
RHBDL2		+		+	+			2
RHPN2		+		+	+			2
RIBC2	+			+	+			2
RIMBP2	+			+	+			2
RIMS2		+		+	+			2
RIPK2		+		+	+			2
RNF103		+		+	+			2
RNF130		+		+	+			2
RNF138	+			+		+		2
RNF139		+		+			+	2
RNF141		+		+	+			2
RNF187		+		+	+			2
RPA3	+			+	+			2
RPAP2	+			+	+			2
RPL22		+		+	+			2
RPL27A		+		+	+			2
RPLP0		+		+	+			2
RPN2		+		+			+	2
RPS6KA1		+		+	+			2
RPS6KA5		+		+	+			2
RRAS2	+			+	+			2
RREB1	+			+	+			2
RRM2B		+		+	+			2
RTKN		+		+	+			2
RTN1		+		+	+			2
RUNX2	+			+	+			2
RXRA			+	+	+			2
RXRB			+	+	+			2
RYR2	+			+	+			2
SAFB	+			+	+			2
SAMHD1		+		+	+			2
SCARB2		+		+	+			2
SCG2		+		+	+			2
SCHIP1		+		+	+			2
SCLY	+			+	+			2
SDC2		+		+	+			2
SEC16B	+			+			+	2
SEC22C		+		+	+			2
SEMA3C	+			+	+			2
SEMA5A	+			+	+			2
SEPP1		+		+	+			2
SERBP1		+		+	+			2
SERINC1		+		+	+			2
SERPINA1	+			+	+			2
SERPINF1		+		+	+			2
SERTAD3		+		+	+			2
SETD2	+			+	+			2
SEZ6L	+			+	+			2
SF3B4		+		+	+			2
SFPQ		+		+	+			2
SFRP1		+		+	+			2
SGCA		+		+	+			2
SGCB		+		+	+			2
SGIP1		+		+	+			2
SGOL1	+			+	+			2
SGPP1	+			+	+			2
SGTB		+		+		+		2
SH2B3		+		+	+			2
SH2D5		+		+	+			2
SH3BP5	+			+	+			2
SH3GL3	+			+		+		2
SHANK2	+			+		+		2
SHOC2	+			+	+			2
SIAH1		+		+	+			2
SIPA1L2	+			+	+			2
SKIV2L	+			+	+			2
SKIV2L2	+			+	+			2
SLAIN1		+		+	+			2
SLC10A2	+			+	+			2
SLC12A2		+		+	+			2
SLC13A1	+			+	+			2
SLC14A1		+		+	+			2
SLC18A2			+	+			+	2
SLC1A2		+		+	+			2
SLC20A1		+		+	+			2
SLC22A23	+			+	+			2
SLC22A4	+			+	+			2
SLC22A5	+			+	+			2
SLC25A22		+		+	+			2
SLC25A44	+			+			+	2
SLC26A2	+			+	+			2
SLC35A3		+		+	+			2
SLC35D1		+		+	+			2
SLC37A3	+			+	+			2
SLC39A10	+			+	+			2
SLC39A11	+			+			+	2
SLC3A2		+		+	+			2
SLC6A13	+			+	+			2
SLC6A2			+	+	+			2
SLC6A4			+	+	+			2
SLC7A7	+			+			+	2
SLC9A8	+			+	+			2
SMAD7	+			+	+			2
SMARCB1	+			+	+			2
SMPD1	+			+	+			2
SNCA		+		+	+			2
SNRNP40	+			+	+			2
SNTG1	+			+	+			2
SOCS6	+			+	+			2
SOD2			+	+	+			2
SORCS1	+			+	+			2
SORCS2	+			+	+			2
SOX2		+		+	+			2
SOX5	+			+	+			2
SOX6	+			+	+			2
SOX9		+		+	+			2
SPAST		+		+	+			2
SPEF1		+		+	+			2
SPG20		+		+	+			2
SPOCK1		+		+	+			2
SPOCK3		+		+	+			2
SPON1	+			+	+			2
SPOP		+		+			+	2
SPP1		+		+	+			2
SPTLC2		+		+			+	2
SRP72		+		+	+			2
SSBP3	+			+	+			2
SSTR2	+			+	+			2
SSX2IP		+		+	+			2
ST3GAL3	+			+	+			2
STC1	+			+	+			2
STK40	+			+	+			2
STRN4	+			+	+			2
STX12		+		+			+	2
STXBP2		+		+	+			2
SULF1	+			+	+			2
SURF1		+		+	+			2
SYCP1	+			+	+			2
SYK	+			+	+			2
SYNGR1	+			+	+			2
SYNJ2	+			+	+			2
SYT1		+		+		+		2
SYT9	+			+	+			2
TALDO1	+			+			+	2
TBC1D12		+		+	+			2
TBC1D5	+			+	+			2
TBCA		+		+	+			2
TCEB1		+		+	+			2
TCF12		+		+	+			2
TCF25	+			+	+			2
TDO2			+	+	+			2
TEAD1	+			+	+			2
TEK	+	+		+	+			2
TESK2	+			+	+			2
TFIP11	+			+	+			2
TGFB3		+		+	+			2
TGFBI	+			+	+			2
TH			+	+	+			2
THEMIS	+			+	+			2
TIMP1		+		+	+			2
TIMP2		+		+	+			2
TJP2		+		+	+			2
TKT		+		+	+			2
TLK2		+		+	+			2
TLR1	+			+	+			2
TLR7	+			+	+			2
TM2D1		+		+	+			2
TMEM108	+			+	+			2
TMEM109		+		+	+			2
TMEM128	+			+	+			2
TMEM132D	+			+	+			2
TMEM135	+			+	+			2
TMEM165		+		+			+	2
TMEM40	+			+	+			2
TMEM66		+		+	+			2
TMOD3	+			+	+			2
TMPRSS2		+		+	+			2
TNF			+	+	+			2
TNN	+			+	+			2
TNPO1		+		+	+			2
TNRC6A	+			+	+			2
TNXB	+			+	+			2
TOMM70A		+		+	+			2
TOP3B		+		+	+			2
TPI1		+		+	+			2
TPK1	+			+	+			2
TRAK1	+			+	+			2
TRIM11		+		+	+			2
TRIM2		+		+	+			2
TRNT1	+			+	+			2
TRPC1	+	+		+			+	2
TRPC4	+			+			+	2
TRPM3	+			+	+			2
TSHZ2	+			+	+			2
TSPAN13		+		+	+			2
TSPAN2	+			+		+		2
TSPAN7	+			+	+			2
TTC27	+			+			+	2
TTLL10	+			+	+			2
TTLL7	+			+			+	2
TUBA4A		+		+	+			2
TUBB	+			+	+			2
TUBB3	+			+	+			2
TUT1		+		+	+			2
TXN		+		+	+			2
TXNIP		+		+	+			2
TXNL4A		+		+	+			2
TYMS	+			+			+	2
UBC		+		+	+			2
UBE2M		+		+	+			2
UBE3B		+		+	+			2
UBE4B		+		+	+			2
UBLCP1	+			+	+			2
UCHL3	+			+	+			2
UGP2	+			+	+			2
UNC13C	+			+		+		2
UPP1		+		+	+			2
UQCRC2		+		+	+			2
UQCRQ		+		+	+			2
UROD		+		+	+			2
USH2A	+			+	+			2
USO1		+		+			+	2
USP32		+		+	+			2
USP4		+		+	+			2
UTP11L	+			+			+	2
VAMP3		+		+	+			2
VASP	+			+	+			2
VAT1	+			+		+		2
VPRBP	+			+	+			2
VPS26A		+		+	+			2
VPS33B	+			+	+			2
VPS72		+		+	+			2
WDR18	+			+	+			2
WSB1		+		+	+			2
XPO7	+			+	+			2
XRCC4			+	+	+			2
YEATS2	+			+	+			2
YWHAB		+		+	+			2
YWHAH		+		+	+			2
YWHAQ		+		+	+			2
ZBTB11		+		+	+			2
ZBTB20		+		+	+			2
ZCCHC17	+			+	+			2
ZDHHC17	+			+	+			2
ZDHHC2	+			+	+			2
ZEB1		+		+	+			2
ZMYM3		+		+	+			2
ZNF239	+			+	+			2
ZNF407	+			+	+			2
ZNF462	+			+	+			2
ZNF652	+			+	+			2
ZNF790		+		+	+			2
ARHGAP28	+			+				1
CNTN4	+			+				1
CSMD2	+			+				1
CTNND2	+			+				1
LHFPL3	+			+				1
NPAS3	+			+				1
PTPRD	+			+				1
THSD7B	+			+				1
EFEMP1	+	+		+				1
RYR3	+	+		+				1
AAA1	+	+		+				1
ANKS1B	+			+				1
C13orf26	+			+				1
C15orf32	+			+				1
C3orf32	+			+				1
CCBE1	+			+				1
CIDEB	+			+				1
CREB5	+			+				1
CTBP2	+			+				1
DGKB	+			+				1
DMD	+			+				1
DOCK2	+			+				1
EFNA5	+			+				1
ENPP6	+			+				1
ESRRG	+			+				1
ETV6	+			+				1
FGF14	+			+				1
GMDS	+			+				1
GPR154	+			+				1
HAO2	+			+				1
HPSE2	+			+				1
INADL	+			+				1
KCNA3	+			+				1
KLF12	+			+				1
LOC340268	+			+				1
MBNL2	+			+				1
MICALCL	+			+				1
MSH3	+			+				1
NKAIN2	+			+				1
PDE4D	+			+				1
SLC25A27	+			+				1
SYT8	+			+				1
ZNF285A	+			+				1
CD22	+	+		+				1
CDH12	+	+		+				1
CUX2	+	+		+				1
FAM134B	+	+		+				1
MAP4	+	+		+				1
MMP25	+	+		+				1
MUC2	+	+		+				1
MYL2	+	+		+				1
PGM2L1	+	+		+				1
ST18	+	+		+				1
TGIF1	+	+		+				1
USP31	+	+		+				1
ZNF365	+	+		+				1
TF		+		+				1
C4BPB		+		+				1
CAPN3		+		+				1
CDK5R1		+		+				1
HLA-DRA		+		+				1
HRASLS3		+		+				1
TMED10		+		+				1
UGT8		+		+				1
ULK2		+		+				1
ZNF91		+		+				1
